# Supplementary material for: Association of Perioperative Regional Analgesia with Postoperative Patient-Reported Pain Outcomes and Opioid Requirements: Comparing 22 Different Surgical Groups in 23,911 Patients from the QUIPS Registry
Source: J Clin Med. 2021 May 19;10(10):2194. doi: 10.3390/jcm10102194 (PMC8160876; doi:10.3390/jcm10102194)
Supplement: Supplementary file 1 [file jcm-10-02194-s001.zip]

Archive with 1 entries (1 files):
- jcm-1204442-SI.pdf
